# Supplementary material for: Superhydrophobic lab-on-chip measures secretome protonation state and provides a personalized risk assessment of sporadic tumour
Source: NPJ Precis Oncol. 2018 Nov 19;2:26. doi: 10.1038/s41698-018-0069-7 (PMC6242957; doi:10.1038/s41698-018-0069-7)
Supplement: Supplementary file 2 — Data file S1 [file 41698_2018_69_MOESM2_ESM.xlsx]

## Sheet: Table S1
CONTROL	SEX	AGE	STATUS	THERAPY
SB049h*	f	46	Health	without treatment (WT)
SB047h*	f	54	Chronic-inflammation	WT
SB044h*	m	44	Health	WT
SB018h*	f	25	Health	WT
SB017h	m	57	Hypertension	under treatment (UT)
SB016h	m	65	Inflammation	UT
SB015h	f	39	Health	WT
SB040h	f	33	Health	WT
SB039h*	f	69	Cardiovascular disease	UT
SB027h*	m	52	Health	WT
SB026h*	m	57	Health	WT
SB075h*	m	64	Health	WT
SB079h*	f	60	Health	WT
SB081h***	f	27	Health	WT
SB025h***	m	38	Health	WT
SB140h**	m	55	inflammation	WT
SB104h**	m	46	inflammation	WT
SB105h**	m	48	inflammation	WT
SB110h**	f	37	inflammation	WT
SB122h**	f	34	inflammation	WT
SB124h**	f	22	health	WT
SB125h**	f	21	health	WT
SB130h**	m	43	health	WT
SB131h**	m	39	health	WT
