# Supplementary material for: Superhydrophobic lab-on-chip measures secretome protonation state and provides a personalized risk assessment of sporadic tumour
Source: NPJ Precis Oncol. 2018 Nov 19;2:26. doi: 10.1038/s41698-018-0069-7 (PMC6242957; doi:10.1038/s41698-018-0069-7)
Supplement: Supplementary file 3 — Data file S2 [file 41698_2018_69_MOESM3_ESM.xlsx]

## Sheet: Table S2
IDENTIFICATION NUMBER	GRADE	STAGE	AGE	SEX	DISEASE FREE (months)	SURVIVAL (months)
PZ054k*	2	III	59	f	5	16
PZ053br*	2	III	50	f		24
PZ052br	2	II	47	f		24
PZ051br	2	II	55	f		24
PZ045br	2	III	55	f		24
PZ043br*	3	III	32	f	9	24
PZ048br*	2	III	64	f		24
PZ050br*	3	III	87	f		24
PZ023br	2	III	46	f		24
PZ022br	2	III	56	f		24
PZ021br*	1	I	72	f		24
PZ020br	2	II	42	f		24
PZ019br	3	III	50	f	6	24
PZ042k***	1	I	56	m		24
PZ041k	2	II	64	m		24
PZ038br	3	III	30	f	7	24
PZ037m*	1	I	45	f		24
PZ036m	2	I	70	m		24
PZ035m***	2	IV	49	m	3	3
PZ034k*	2	III	80	f	2	24
PZ033l***	2	III	62	f	6	12
PZ032br	2	II	63	f		24
PZ031br	2	I	90	f		24
PZ030g***	4	IV	67	m	6	14
PZ029br	3	II	73	f		24
PZ022g	4	IV	75	f		1
PZ059g***	4	IV	88	f		2
PZ083k	3	IV	67	m		24
PZ070g	4	IV	70	m		7
PZ062br*	3	IV	62	f		24
PZ063br	2	II	74	f		24
PZ072br	2	III	88	f		24
PZ055m	1	I	62	m		24
PZ061m***	3	III	55	m	2	24
PZ024m	2	II	52	m		24
PZ073t*	2	I	24	f		24
PZ074k	2	II	54	f		24
PZ076k	2	II	47	m		24
PZ077br	2	I	42	f		24
PZ083br	1	I	31	f	3	24
